# Supplementary material for: A Ratiometric Fiber Optic Sensor Based on CdTe QDs Functionalized with Glutathione and Mercaptopropionic Acid for On-Site Monitoring of Antibiotic Ciprofloxacin in Aquaculture Water
Source: Nanomaterials (Basel). 2022 Mar 1;12(5):829. doi: 10.3390/nano12050829 (PMC8912570; doi:10.3390/nano12050829)
Supplement: Supplementary file 1 [file nanomaterials-12-00829-s001.zip]

Archive with 1 entries (1 files):
- nanomaterials-1527329-supplementary.pdf
